# Supplementary material for: Toxoplasma-proximal and distal control by GBPs in human macrophages
Source: Pathog Dis. 2021 Dec 21;79(9):ftab058. doi: 10.1093/femspd/ftab058 (PMC8752258; doi:10.1093/femspd/ftab058)
Supplement: ftab058_Supplemental_Files [file ftab058_supplemental_files.zip]

Archive with 5 entries (5 files):
- Fisch_et_al_P&D_SupFigureLegends.docx
- Fisch_et_al_P&D_Figure_S1.png
- Fisch_et_al_P&D_Figure_S2.png
- Fisch_et_al_P&D_Figure_S3.png
- Fisch_et_al_P&D_Figure_S4.png
